# Supplementary material for: Structural Variants Create New Topological-Associated Domains and Ectopic Retinal Enhancer-Gene Contact in Dominant Retinitis Pigmentosa
Source: Am J Hum Genet. 2020 Oct 5;107(5):802–14. doi: 10.1016/j.ajhg.2020.09.002 (PMC7675008; doi:10.1016/j.ajhg.2020.09.002)
Supplement: Table S9. Clinical Findings [file mmc2.xlsx]

## Sheet: RP17 families
Table S9: Clinical Findings
Pedigree‡	Patient ID	Etnicity	Sex	Diagnosis	Age of onset	Age at diagnosis	Current age	Age at Visit	BCVA (LogMAR)		Fundus	Fundus Autofluorescence (FAF)	Optical Coherence Tomography (OCT)	Color vision	Visual field (Goldmann)	ERG	Extraocular findings
									RE	LE
NL-SV1
NL1 (W97-079)	DNA12-12767	Dutch	F	adRP	25	41	49	41	0.8	1.0	NA	NA	NA	NA	RE: constriction to 20° of central vision. LE: constriction to 15° of central vision	NA	-
								42	0.8	0.8	Waxy optic disk. Attenuated retinal vessels. Chorioretinal atrophy and bone spicule pigmentation in the periphery.	Hyperfluorescent macula. Hyperfluorescent ring. Hypofluorescent flecks in the periphery. Peripapillary hypofluorescence	Mild CMO. Central photoreceptor island. Peripheral intraretinal pigmentations and RPE atrophy	Intact	Concentric constricted visual fields. Nasal and temporalinferior a peripheral island. Concentric loss of sensibility	Photopic: pathological reduced responses, Scotopic: non recordable
	009434	Dutch	F	adRP	35	35	37	36	0.4	0.4	Slight blurring of optic disk margins (RE>LE). Attenuated retinal vessels. RPE alterations of the macula and gliosis. (Perivascular) bone spicules.	Central hyperautofluorescent spots, surrounded by a hyperautofluorescent ring. Perivascular hypoautofluorescent flecks	CMO, irregular peripheral photoreceptor layer. Slight ERM	NA	NA	NA	Chiari malformation type 1, Cowden syndrome
								37	0.2	0.4	Slight blurring of optic disk margins (RE>LE). Flame-shaped hemorrhage. Attenuated retinal vessels. CME and gliosis of the macula. (Perivascular) bone spicules.	NA	CMO, irregular peripheral photoreceptor layer. Slight ERM	NA	Midperipheral annular scotoma (RE>LE).	Photopic: reduced responses, Scotopic: non recordable
UK-SV2
UK1 (GC1)	40269	British White	F	adRP	18	18	18.6667	17.8333	0	-0.08	NA	Central decreased signal with radiating areas of increased signal confined to the fovea in right eye	CMO. Subtle loss of outer retinal structure in the peripheral macula, and subtle change of EZ over the foveal center	NA	NA	Pattern ERGs are normal to a standard and doubled stimulus field bilaterally. Rod ERGs are mildly subnormal bilaterally. Dark adapted red flash ERGs have prominent x- waves and somewhat small b- waves bilaterally. Bright flash ERG a-waves show mild reduction bilaterally; the b:a ratio is low bilaterally. Photopic 30Hz flicker ERGs are marginally delayed without amplitude reduction bilaterally. Si…	-
								18.5833	0.18	0.18	NA	Central decreased signal with a ring of increased signal confined within the arcades in both eyes	CMO and loss of outer retinal structure at the peripheral macula with preservation of EZ over the foveal center	NA	NA	NA	-
	36045	British White	M	adRP	mid 50s	55	69.8333	67.0833	0.18	0	NA	Decreased signal over the fovea and peripapillary. Multiple foci and lacunae of decreased signal in the mid-periphery. Small hyperautofluorescent ring around fovea and surounded by areas of decreased signal.	No CMO. Preserved foveal structure. Loss of perifoveal EZ.	NA	NA	NA	-
								69.25	0.18	0.18	NA	Decreased signal over the fovea and peripapillary. Multiple foci and lacunae of decreased signal in the mid-periphery. Small hyperautofluorescent ring around fovea surounded by areas of decreased signal. Minimal progression from baseline	No CMO. Preserved foveal structure. Loss of perifoveal EZ. Minimal progression from baseline	NA	NA	NA	-
UK2 (GC1337)	588	British White	M	adRP	ND	ND	67.1667	56.4167	0.18	0.18	NA	Perifoveal ring of increased signal with areas of decreased signal in the mid-periphery. Peri-papillary decreased signal	NA	NA	NA	NA	-
								66.4167	0	0.18	NA	Perifoveal ring of increased signal with areas and lacunae of decreased signal in the periphery. Peri-papillary decreased signal	Loss of outer retinal structure at the peripheral macula with preservention of EZ over the foveal center. No CMO in the right eye, CMO in the left eye.	NA	NA	NA	-
UK3 (GC18922)	29355	British White	F	adRP	20s	ND	49.6667	41	0.18	0.18	Healthy Looking Macula	Perifoveal decreased signal with multiple areas (lacunae) of decreased signal in the periphery. Peri-papillary decreased signal	No CMO and perifoveal loss of outer retinal structure with preservation of EZ over the foveal center	NA	NA	Pattern ERG P50 is delayed and subnormal bilaterally. Rod ERGs and bright flash ERG a-waves are subnormal and the bright flash ERG waveform has a subnormal b:a ratio bilaterally. Photopic 30Hz flicker ERGs are markedly delayed and subnormal. Single flash cone ERGs are markedly subnormal bilaterally.	-
								48.4167	0.48	0.78	Typical signs of retinitis pigmentosa	Perifoveal decreased signal with multiple areas (lacunae) of decreased signal in the periphery and peri-papillary decreased signal. Stable compared to baseline visit.	No CMO. Perifoveal loss of outer retinal structure with greater loss of EZ over the foveal center compared to baseline visit.	(HRR): mild-medium red/green defect, and strong blue/yellow defect in both eyes.	NA	NA	-
UK4 (GC3795)	33035	British White	F	adRP	23	23	32.0833	27.4167	-0.08	-0.08	No evidence of RP on fundus examination.	Mild RP affecting the mid-peripheral retina.	The fovea is structurally intact. EZ loss in the periphery. No CMO	NA	NA	NA	-
								28.4167	-0.08	-0.08	No evidence of RP on fundus examination	Mild RP affecting the mid-peripheral retina.	Mild RP affecting the mid-peripheral retina. The fovea is structurally intact. No CMO	NA	NA	NA	-
UK5 (GC17231)	26449	British White	F	adRP		45	59.6667	47.0833	0.18	0.18	NA	Ring of increased signal perifovealy with foci of decreased signal in the mid-periphery. Peri-papillary decreased signal	ND	Colour vision (Ishihara plates): 17/17	NA	NA	DM 2
								59.4167	0	0.0	NA	Ring of decreased signal perifovealy with foci of decreased signal in the mid-periphery. Peri-papillary decreased signal	The fovea is structurally intact. EZ loss in the periphery. No CMO	NA	NA	NA	DM2
UK6 (GC20133/GC22551)	31133	British White	F	adRP	ND	ND	62.3333	55.75	0.48	1	NA	Central decreased signal with a ring of increased signal confined within the arcades, areas of decreased signal in the mid periphery and peri-papillary	No CMO and perifoveal loss of outer retinal structure with preservention of EZ over the foveal center	NA	NA	NA	-
								61.0833	0.78	1	NA	Central decreased signal with a ring of increased signal confined within the arcades, areas of decreased signal in the mid periphery and peri-papillary. Stable compared to baseline visit.	No CMO and perifoveal loss of outer retinal structure with preservention of EZ over the foveal center. Stable compared to baseline visit.	NA	NA	NA	-
UK9 (GC3918)	31891	British White	F	adRP	36	35	36.9167	0.18	0	0	Subtle changes in her retinal pigmentation	Mid-peripheral changes, with a perifoveal ring of increased signal and decreased signal over the fovea. No definite progression over time.	Preserved foveal structure with loss of outer segments, in an area subtending approximately 30 degrees. No CMO.	ND	ND	ND	-
							42.4167	0.18	0.48	0	Mild appearacne o peripheral retinopathy	Mid-peripheral changes, with a perifoveal ring of increased signal and decreased signal over the fovea.	CMO and preserved foveal EZ	ND	ND	ND	-
	36076	British White	F	adRP	30	35	38.0833	35.3333	0	0	NA	Mild retinitis pigmentosa, with central hyper-autofluorescence ring and decreased signal over the fovea	Preserved foveal structure but with loss od EZ outside the foveal center. No CMO.	NA	NA	NA	-
								36.9167	0	0	NA	Mild retinitis pigmentosa, with central hyper-autofluorescence ring and decreased signal over the fovea. Decreased signal along the arcades.	Preserved foveal structure but with loss of EZ outside the foveal center. No CMO. No change compared to baseline	NA	NA	NA	-
UK11 (GC4917)	18153	British White	F	adRP	ND	ND	20.9167	43.9167	NA	0	Atrophic change at the right macular and widespread retinal pigment epithelial change in both eyes but no intraretinal pigmentation.	Decreased signal perifovealy with excesive areas of decrease signal in the mid periphery. Peri-papillary decreased signal	No CMO. Loss of outer retinal structure with preservention of of EZ over the foveal center	NA	NA	NA	DM 2
								49.8333	NA	0.18	No diabetic retinopathy and there is typical RP. The macular area though is not affected with the disorder.	Decreased signal perifovealy with excesive areas of decreased signal in the mid periphery. Peri-papillary decreased signal	No CMO. Loss of outer retinal structure with preservention of of EZ over the foveal center	NA	NA	NA	DM 2
UK12 (GC15029)	15029	British White	M	adRP	29	29	66	64	0.6	0.00	NA	Decreased signal perifovealy with excesive areas of decrease signal in the mid periphery. Peri-papillary decreased signal.	No CMO. Loss of outer retinal structure. Preserved residual EZ over the foveal center of the left eye.	Colour vision (Ishihara plates): 15/17	NA	NA	-
								66	1.08	0.18	NA	Decreased signal perifovealy with excesive areas of decreased signal in the mid periphery. Peri-papillary decreased signal	No CMO. Loss of outer retinal structure. Preserved residual EZ over the foveal center of the left eye.	NA	NA	NA	-
SA-SV3
SA2 (17-19)	RPD 19.21JOA	South-Africa	F	adRP	16	23	52	26	0.3	0.18	Optic head appeared normal, however retinal vessels were attentuated. Abnormal granularity of the macula with minimal peripheral RPE changes. Small number of bone spicule pigmentary deposits in the periphery, and a few small white dots distributed through all 4 quadrants. No cataracts	NA	NA	No colour deficit (Isihara colour test)	Constriction to 10° central of vision with peripheral islands	NA	-
	RPD 19.45DYL	South Africa	M	adRP	25	26	40	26	NA	NA	"Bulls eye" maculopathy surrounded by posterior and mid peripheral fine speckled appearance. Optic disc pallor and arteriolar attenuation diffusely. Appearance of macula is unusual, and flourescein angiography is suggestive of a 'silent choroid', however diffuse,fine, speckled hyperflourescence outside of this area, extending to approximately the equator.	NA	NA	NA	NA	NA	-
SA4 (RPD81)	RPD 81.11JAM	South-Africa	M	adRP	18	18	31	19	0	-0.10	NA	NA	Preservention of EZ over the foveal center	Green deficiency	Temporal inferior arcuate scotoma	Non recordable	-
								~20	NP	NP	NA	NA	preservention of EZ over the foveal center	NA	NA	NA	-
CA-SV4
CA1 (W04-179)	MOGL-3108	Canadian	M	adRP	49	NA	64	54	0.1	0.10	RE: bone spicules, RPE atrophy peripherally, very mild epiretinal membrane centrally. LE: bone spicules with mottles atrophy in the periphery	NA	NA	NA	NA	NA	-
	MOGL-1652	Canadian	F	adRP	NA	~44	61	55	0	0.10	Normal optic nerve. Some attenuation of retinal vessels. Difficult to discern significant change of the macula. Periphery appears fairly normal	Hyperfluorescent ring around the fovea and extending to about 3 degrees eccentricity. This ring is surrounded by a ring of hypofluorescence, out to about 5 degrees eccentricity. Finely stippeld, oval shaped, hyperflourescent pattern in the periphery	Some central thinning, with some outer retinal atrophy and disruption. Some ERM changes present in the RE	NA	RE: Scotoma begins 5 degrees from fixation nasally and inferiorly, further out superiorly. No dense scotoma temporally. LE: Scotoma begins 5 degrees from fixation inferior and superior, further out nasally. No dense scotoma temporally.	Reduction in rod responses, normal cone responses.	-
NL-SV5
NL2 (W18-1690)	DNA13-08646*	Dutch	F	adRP		41	57	53	0.7	0.6	Mild pallor of the optic disk, mild attenuated retinal vessels, cystoid maculopathy, thinning of the RPE in the periphery with intraretinal bone spicule pigmentations (LE > RE)	Hypoautofluorescent flecks in the fovea, hyperautofluorescent ring along the macula superimposed to the underlying edema, coarse hypoautofluorescent spots along the vascular arcades	CMO peripheral atrophy of the outer segments	NA	Peripheral sensitivity loss, no absolute defects	Photopic: severely reduced responses Scotopic: severely reduced responses	Cystoid maculopathy, refractory to systemic treatment with Diamox® and Octreotide®
	II	Dutch	F	adRP	52	58	63	59	0.8	0.8	Normal opic disk. Attenuated retinal vessels. Macular gliosis. Peripheral bone spicule pigmentations ( particularly perivascular)	NA	NA	NA	Almost complete midperipheral annular scotoma	Photopic: highly pathological responses. Scotopic: non recordable	-
								60	1.2	1.0	Normal opic disk. Attenuated retinal vessels. Macular gliosis. Peripheral bone spicule pigmentations (particularly perivascular)	Central hyperautofluorescent spot, surrounded by a hyperautofluorescent ring (LE>RE). Diffuse hypoautofluorescent flecks in the periphery, surrounding the macular border	Central photoreceptor layer intact. Paracentral and peripheral loss of photoreceptors	NA	NA	NA	-
UK-SV6
UK13 (GC1754, GC19225)	22205	British White	F	adRP	ND	ND	42.0833	25.1667	1.3	1.00	Stable with CMO in the R and epiretinal membrane in the left	ND	NA	NA	NA	NA	-
								27.1667	1.08	0.78	Minimal temporal pigmentation	ND	NA	NA	NA	NA	-
	29874	British White	F	adRP	15	19	29.1667	21.1667	0.3	0.30	Typical Mid-peripheral RP changes	Central decreased signal with a ring of hypeautofluorescence. Mid-peripheral changes	CMO in both eyes. Preserved foveal EZ	NA	NA	Pattern ERG is bilaterally subnormal and fails to increase with a large field. Rod specific ERG IS undetectable. Red flash ERGs show a detectable cone component and no rod component. Bright flash ERGs are profoundly subnormal. Cone single flash ERGs show residual activity with no response being detectable to 30Hz flicker.	-
								28.3333	0.18	0.30	Stable	Central decreased signal with a ring of hypeautofluorescence. Mid-peripheral changes. Stable compared to baseline	CMO in both eyes. Preserved foveal EZ	NA	NA	ND	-
UK-SV7
UK14 (GC4344)	10111	British White	F	adRP	20s	37	67.0833	54.6667	0.78	0.78	Typical peripheral retinal degeneration	Central decreased signal with radiating areas of increased signal confined in the fovea in left eye. Foci of decreased signal in both eyes in the mid-periphery	NA	NA	NA	NA	-
								66.6667	0.9	0.90	NA	Central decreased signal with diffuse foci of decreased signal in both eyes.	No CMO. Diffuse EZ changes/loss and RPE hypertropyhy	NA	NA	NA	-
UK-SV8
UK15 (GC23464)	36057	Asian Indian	M	adRP	12	12	39.8333	36.9167	0.3	0.30	Typical RP	Peripheral RP changes with papillary involvement.	No significant macular oedema and relative preservation of the central fovea EZ.	NA	NA	NA	-
								38.0833	0.3	0.18	Typical RP	Peripheral RP changes, with peripapillary involvement. Stable compared to baseline.	No CMO and relative preservation of the central fovea EZ.	NA	NA	NA	-
Left eye, LE; Right eye, RE; Retinal pigment epithelium, RPE; Not Available, NA; Ellipsoid Zone, EZ; Autosomal Dominat Retinitis Pigmentosa, adRP; Cystoid Macular Oedema, CMO; male, M; female, F; Diabetes Melitus, DM
‡ For Pedigrees UK7 (LDS) and UK8 (Prion) only the clinical diagnosis of adRP was availble, no further data were availaible
